# Supplementary material for: Shexiang Tongxin Dropping Pills Promote Macrophage Polarization-Induced Angiogenesis Against Coronary Microvascular Dysfunction via PI3K/Akt/mTORC1 Pathway
Source: Front Pharmacol. 2022 Mar 23;13:840521. doi: 10.3389/fphar.2022.840521 (PMC8984141; doi:10.3389/fphar.2022.840521)
Supplement: Supplementary file 1 [file DataSheet3.ZIP]

Archive with 117 entries (90 files):
- Raw data-2/
- Raw data-2/Echocardiographic/
- Raw data-2/Echocardiographic/EF-Sham,Model,STDP,TLM.xlsx
- Raw data-2/Echocardiographic/FS-Sham,Model,STDP,TLM.xlsx
- Raw data-2/Echocardiographic/LVAW;d-Sham,Model,STDP,TLM.xlsx
- Raw data-2/Echocardiographic/LVAW;s-Sham,Model,STDP,TLM.xlsx
- Raw data-2/Echocardiographic/LVID;d-Sham,Model,STDP,TLM.xlsx
- Raw data-2/Echocardiographic/LVID;s-Sham,Model,STDP,TLM.xlsx
- Raw data-2/Echocardiographic/LVPW;d-Sham,Model,STDP,TLM.xlsx
- Raw data-2/Echocardiographic/LVPW;s-Sham,Model,STDP,TLM.xlsx
- Raw data-2/Echocardiographic/Model.tif
- Raw data-2/Echocardiographic/Sham.tif
- Raw data-2/Echocardiographic/STDP.tif
- Raw data-2/Echocardiographic/TLM.tif
- Raw data-2/ELISA of cTnI/
- Raw data-2/ELISA of cTnI/cTnI-Sham,Model,STDP,TLM.xlsx
- Raw data-2/ELISA of IL-10/
- Raw data-2/ELISA of IL-10/IL-10-Sham,Model,SYDP,TLM.xlsx
- Raw data-2/Histological examination/
- Raw data-2/Histological examination/Model-0.4x.jpg
- Raw data-2/Histological examination/Model-40.0x.jpg
- Raw data-2/Histological examination/Sham-0.4x.jpg
- Raw data-2/Histological examination/Sham-40.0x.jpg
- Raw data-2/Histological examination/STDP-0.4x.jpg
- Raw data-2/Histological examination/STDP-40.0x.jpg
- Raw data-2/Histological examination/TLM-0.4x.jpg
- Raw data-2/Histological examination/TLM-40.0x.jpg
- Raw data-2/Immunofluorescence (IF) Analysis/
- Raw data-2/Immunofluorescence (IF) Analysis/in vivo/
- Raw data-2/Immunofluorescence (IF) Analysis/in vivo/Model/
- Raw data-2/Immunofluorescence (IF) Analysis/in vivo/Model/Model-CD206.tif
- Raw data-2/Immunofluorescence (IF) Analysis/in vivo/Model/Model-CD31.tif
- Raw data-2/Immunofluorescence (IF) Analysis/in vivo/Model/Model-DAPI.tif
- Raw data-2/Immunofluorescence (IF) Analysis/in vivo/Model/Model-MERGE.tif
- Raw data-2/Immunofluorescence (IF) Analysis/in vivo/Sham/
- Raw data-2/Immunofluorescence (IF) Analysis/in vivo/Sham/Sham-CD206.tif
- Raw data-2/Immunofluorescence (IF) Analysis/in vivo/Sham/Sham-CD31.tif
- Raw data-2/Immunofluorescence (IF) Analysis/in vivo/Sham/Sham-DAPI.tif
- Raw data-2/Immunofluorescence (IF) Analysis/in vivo/Sham/Sham-MERGE.tif
- Raw data-2/Immunofluorescence (IF) Analysis/in vivo/STDP/
- Raw data-2/Immunofluorescence (IF) Analysis/in vivo/STDP/STDP-CD206.tif
- Raw data-2/Immunofluorescence (IF) Analysis/in vivo/STDP/STDP-CD31.tif
- Raw data-2/Immunofluorescence (IF) Analysis/in vivo/STDP/STDP-DAPI.tif
- Raw data-2/Immunofluorescence (IF) Analysis/in vivo/STDP/STDP-MERGE.tif
- Raw data-2/Immunofluorescence (IF) Analysis/in vivo/TLM/
- Raw data-2/Immunofluorescence (IF) Analysis/in vivo/TLM/TLM-CD206.tif
- Raw data-2/Immunofluorescence (IF) Analysis/in vivo/TLM/TLM-CD31.tif
- Raw data-2/Immunofluorescence (IF) Analysis/in vivo/TLM/TLM-DAPI.tif
- Raw data-2/Immunofluorescence (IF) Analysis/in vivo/TLM/TLM-MERGE.tif
- Raw data-2/OMAG/
- Raw data-2/OMAG/OMAG/
- Raw data-2/OMAG/OMAG/Model.png
- Raw data-2/OMAG/OMAG/Sham.png
- Raw data-2/OMAG/OMAG/STDP.png
- Raw data-2/OMAG/OMAG/TLM.png
- Raw data-2/OMAG/Vessel Area Density/
- Raw data-2/OMAG/Vessel Area Density-Sham,Model,STDP,TLM.xlsx
- Raw data-2/OMAG/Vessel Area Density/Model.png
- Raw data-2/OMAG/Vessel Area Density/Sham.png
- Raw data-2/OMAG/Vessel Area Density/STDP.png
- Raw data-2/OMAG/Vessel Area Density/TLM.png
- Raw data-2/OMAG/Vessel Complexity Index-Sham,Model,STDP,TLM.xlsx
- Raw data-2/OMAG/Vessel Diameter Index/
- Raw data-2/OMAG/Vessel Diameter Index-Sham,Model,STDP,TLM.xlsx
- Raw data-2/OMAG/Vessel Diameter Index/Model.png
- Raw data-2/OMAG/Vessel Diameter Index/Sham.png
- Raw data-2/OMAG/Vessel Diameter Index/STDP.png
- Raw data-2/OMAG/Vessel Diameter Index/TLM.png
- Raw data-2/OMAG/Vessel Perimeter Index-Sham,Model,STDP,TLM.xlsx
- Raw data-2/OMAG/Vessel Skeleton Density/
- Raw data-2/OMAG/Vessel Skeleton Density-Sham,Model,STDP,TLM.xlsx
- Raw data-2/OMAG/Vessel Skeleton Density/Model.png
- Raw data-2/OMAG/Vessel Skeleton Density/Sham.png
- Raw data-2/OMAG/Vessel Skeleton Density/STDP.png
- Raw data-2/OMAG/Vessel Skeleton Density/TLM.png
- Raw data-2/Western Blot/
- Raw data-2/Western Blot/in vivo/
- Raw data-2/Western Blot/in vivo/Akt/
- Raw data-2/Western Blot/in vivo/Akt/Akt(1,2).tif
- Raw data-2/Western Blot/in vivo/Akt/Akt(3.4).tif
- Raw data-2/Western Blot/in vivo/Arg-1/
- Raw data-2/Western Blot/in vivo/Arg-1-Sham,Model,STDP,TLM.xlsx
- Raw data-2/Western Blot/in vivo/Arg-1/Arg-1(1,2).tif
- Raw data-2/Western Blot/in vivo/Arg-1/Arg-1(3).tif
- Raw data-2/Western Blot/in vivo/Arg-1/Arg-1(4,5).tif
- Raw data-2/Western Blot/in vivo/Arg-1/Arg-1(6).tif
- Raw data-2/Western Blot/in vivo/CD206/
- Raw data-2/Western Blot/in vivo/CD206-Sham,Model,STDP,TLM.xlsx
- Raw data-2/Western Blot/in vivo/CD206/CD206(1,2).tif
- Raw data-2/Western Blot/in vivo/CD206/CD206(3).tif
- Raw data-2/Western Blot/in vivo/CD206/CD206(4).tif
- Raw data-2/Western Blot/in vivo/CD206/CD206(5,6).tif
- Raw data-2/Western Blot/in vivo/GAPDH/
- Raw data-2/Western Blot/in vivo/GAPDH/GAPDH(1,2).tif
- Raw data-2/Western Blot/in vivo/GAPDH/GAPDH(3).tif
- Raw data-2/Western Blot/in vivo/GAPDH/GAPDH(4).tif
- Raw data-2/Western Blot/in vivo/GAPDH/GAPDH(5,6).tif
- Raw data-2/Western Blot/in vivo/mTORC1/
- Raw data-2/Western Blot/in vivo/mTORC1-Sham,Model,STDP,TLM.xlsx
- Raw data-2/Western Blot/in vivo/mTORC1/mTORC1(1,2).tif
- Raw data-2/Western Blot/in vivo/mTORC1/mTORC1(3,4).tif
- Raw data-2/Western Blot/in vivo/p-Akt/
- Raw data-2/Western Blot/in vivo/p-Akt-Sham,Model,STDP,TLM.xlsx
- Raw data-2/Western Blot/in vivo/p-Akt/p-Akt(1,2).tif
- Raw data-2/Western Blot/in vivo/p-Akt/p-Akt(3.4).tif
- Raw data-2/Western Blot/in vivo/p-PI3K/
- Raw data-2/Western Blot/in vivo/p-PI3K-Sham,Model,STDP,TLM.xlsx
- Raw data-2/Western Blot/in vivo/p-PI3K/p-PI3K(1.2).tif
- Raw data-2/Western Blot/in vivo/p-PI3K/p-PI3K(3,4).tif
- Raw data-2/Western Blot/in vivo/PI3K/
- Raw data-2/Western Blot/in vivo/PI3K/PI3K(1,2).tif
- Raw data-2/Western Blot/in vivo/PI3K/PI3K(3,4).tif
- Raw data-2/Western Blot/in vivo/VEGF-A/
- Raw data-2/Western Blot/in vivo/VEGF-A-Sham,Model,STDP,TLM.xlsx
- Raw data-2/Western Blot/in vivo/VEGF-A/VEGF-A(1,2).tif
- Raw data-2/Western Blot/in vivo/VEGF-A/VEGF-A(3,4).tif
- Raw data-2/Western Blot/in vivo/VEGF-A/VEGF-A(5,6).tif
