# Supplementary material for: Shexiang Tongxin Dropping Pills Promote Macrophage Polarization-Induced Angiogenesis Against Coronary Microvascular Dysfunction via PI3K/Akt/mTORC1 Pathway
Source: Front Pharmacol. 2022 Mar 23;13:840521. doi: 10.3389/fphar.2022.840521 (PMC8984141; doi:10.3389/fphar.2022.840521)
Supplement: Supplementary file 1 [file DataSheet3.ZIP › Raw data-2/Echocardiographic/EF-Sham,Model,STDP,TLM.xlsx]

## Sheet: Sheet1
Sham	Model	STDP	TLM
82.5717	37.5203	44.1118	45.8118
83.1468	24.6723	52.04	61.094
85.2676	38.8281	45.834	47.13
86.1908	33.743	37.0042	45.6007
83.6356	46.4542	48.1194	41.6121
80.8177	34.2129	51.7466	43.3004
