# Supplementary material for: Shexiang Tongxin Dropping Pills Promote Macrophage Polarization-Induced Angiogenesis Against Coronary Microvascular Dysfunction via PI3K/Akt/mTORC1 Pathway
Source: Front Pharmacol. 2022 Mar 23;13:840521. doi: 10.3389/fphar.2022.840521 (PMC8984141; doi:10.3389/fphar.2022.840521)
Supplement: Supplementary file 1 [file DataSheet3.ZIP › Raw data-2/Echocardiographic/FS-Sham,Model,STDP,TLM.xlsx]

## Sheet: Sheet1
Sham	Model	STDP	TLM
52.2222	19.0298	22.6244	23.5849
53.2338	12	27.6018	33.7963
55.8252	19.8582	23.5294	25
60.3773	16.8	18.6771	23.5294
57.0755	24.1379	25.3846	21.1581
53.6458	16.9565	27.2277	22.3938
