# Supplementary material for: Shexiang Tongxin Dropping Pills Promote Macrophage Polarization-Induced Angiogenesis Against Coronary Microvascular Dysfunction via PI3K/Akt/mTORC1 Pathway
Source: Front Pharmacol. 2022 Mar 23;13:840521. doi: 10.3389/fphar.2022.840521 (PMC8984141; doi:10.3389/fphar.2022.840521)
Supplement: Supplementary file 1 [file DataSheet3.ZIP › Raw data-2/Echocardiographic/LVAW;d-Sham,Model,STDP,TLM.xlsx]

## Sheet: Sheet1
Sham	Model	STDP	TLM
2.20814	1.98901	0.977652	1.44962
2.25871	0.674242	1.01136	1.28106
2.66326	0.628409	1.92159	1.48333
2.24186	2.02273	1.55076	2.12386
1.9553	0.64053	1.21364	1.51704
2.39356	0.539394	1.9553	1.34848
