# Supplementary material for: Shexiang Tongxin Dropping Pills Promote Macrophage Polarization-Induced Angiogenesis Against Coronary Microvascular Dysfunction via PI3K/Akt/mTORC1 Pathway
Source: Front Pharmacol. 2022 Mar 23;13:840521. doi: 10.3389/fphar.2022.840521 (PMC8984141; doi:10.3389/fphar.2022.840521)
Supplement: Supplementary file 1 [file DataSheet3.ZIP › Raw data-2/Echocardiographic/LVAW;s-Sham,Model,STDP,TLM.xlsx]

## Sheet: Sheet1
Sham	Model	STDP	TLM
3.13523	3.37121	0.943939	1.31477
3.40492	0.707955	1.04508	1.24735
4.68598	0.957576	3.50606	2.25871
3.84318	3.57348	1.41591	1.88788
3.40492	0.606818	1.41591	1.55076
3.50606	0.573106	2.29242	1.48333
