# Supplementary material for: Shexiang Tongxin Dropping Pills Promote Macrophage Polarization-Induced Angiogenesis Against Coronary Microvascular Dysfunction via PI3K/Akt/mTORC1 Pathway
Source: Front Pharmacol. 2022 Mar 23;13:840521. doi: 10.3389/fphar.2022.840521 (PMC8984141; doi:10.3389/fphar.2022.840521)
Supplement: Supplementary file 1 [file DataSheet3.ZIP › Raw data-2/Echocardiographic/LVID;d-Sham,Model,STDP,TLM.xlsx]

## Sheet: Sheet1
Sham	Model	STDP	TLM
6.06818	9.03485	7.45038	7.14697
6.77614	7.81023	7.45038	7.28182
6.9447	9.27083	6.87727	5.62992
5.36023	9.50682	6.47273	7.45038
7.14697	8.42803	8.76515	7.56837
8.66401	7.75379	6.80985	8.73144
