# Supplementary material for: Shexiang Tongxin Dropping Pills Promote Macrophage Polarization-Induced Angiogenesis Against Coronary Microvascular Dysfunction via PI3K/Akt/mTORC1 Pathway
Source: Front Pharmacol. 2022 Mar 23;13:840521. doi: 10.3389/fphar.2022.840521 (PMC8984141; doi:10.3389/fphar.2022.840521)
Supplement: Supplementary file 1 [file DataSheet3.ZIP › Raw data-2/Echocardiographic/LVID;s-Sham,Model,STDP,TLM.xlsx]

## Sheet: Sheet1
Sham	Model	STDP	TLM
2.89924	7.31553	5.76477	5.46136
3.16894	5.925	5.39394	4.82083
3.0678	8.15833	5.25909	2.89924
2.12386	7.61894	6.54015	5.69735
3.0678	7.01212	4.95568	5.96704
7.04583	6.43902	3.00038	6.77614
