# Supplementary material for: Shexiang Tongxin Dropping Pills Promote Macrophage Polarization-Induced Angiogenesis Against Coronary Microvascular Dysfunction via PI3K/Akt/mTORC1 Pathway
Source: Front Pharmacol. 2022 Mar 23;13:840521. doi: 10.3389/fphar.2022.840521 (PMC8984141; doi:10.3389/fphar.2022.840521)
Supplement: Supplementary file 1 [file DataSheet3.ZIP › Raw data-2/Echocardiographic/LVPW;d-Sham,Model,STDP,TLM.xlsx]

## Sheet: Sheet1
Sham	Model	STDP	TLM
2.02273	2.09015	2.05644	2.12386
2.4947	1.58447	2.25871	2.29242
2.15758	1.41591	2.19129	1.75303
1.9553	2.05644	1.92159	2.02273
2.19129	1.44962	2.12386	2.32614
2.79811	1.31477	2.225	1.9553
