# Supplementary material for: Shexiang Tongxin Dropping Pills Promote Macrophage Polarization-Induced Angiogenesis Against Coronary Microvascular Dysfunction via PI3K/Akt/mTORC1 Pathway
Source: Front Pharmacol. 2022 Mar 23;13:840521. doi: 10.3389/fphar.2022.840521 (PMC8984141; doi:10.3389/fphar.2022.840521)
Supplement: Supplementary file 1 [file DataSheet3.ZIP › Raw data-2/Echocardiographic/LVPW;s-Sham,Model,STDP,TLM.xlsx]

## Sheet: Sheet1
Sham	Model	STDP	TLM
3.64091	2.73068	3.16894	3.00038
3.10152	2.42727	2.79811	3.16894
2.96667	2.35985	3.0678	3.13523
3.10152	3.05227	2.93296	2.96667
3.6072	2.59583	3.77576	3.50606
3.87689	2.76439	3.16894	3.16894
