# Supplementary material for: Shexiang Tongxin Dropping Pills Promote Macrophage Polarization-Induced Angiogenesis Against Coronary Microvascular Dysfunction via PI3K/Akt/mTORC1 Pathway
Source: Front Pharmacol. 2022 Mar 23;13:840521. doi: 10.3389/fphar.2022.840521 (PMC8984141; doi:10.3389/fphar.2022.840521)
Supplement: Supplementary file 1 [file DataSheet3.ZIP › Raw data-2/ELISA of cTnI/cTnI-Sham,Model,STDP,TLM.xlsx]

## Sheet: Sheet1
Sham	Model	STDP	TLM
36.3061	33.34	24.7216	19.0797
23.5664	48.2102	24.9784	21.386
18.0554	44.451	16.0082	24.7589
19.7201	34.2413	31.7933	27.1623
22.1554	31.9227	21.6424	29.3483
21.6424	39.0178	21.1297	26.2628
