# Supplementary material for: Shexiang Tongxin Dropping Pills Promote Macrophage Polarization-Induced Angiogenesis Against Coronary Microvascular Dysfunction via PI3K/Akt/mTORC1 Pathway
Source: Front Pharmacol. 2022 Mar 23;13:840521. doi: 10.3389/fphar.2022.840521 (PMC8984141; doi:10.3389/fphar.2022.840521)
Supplement: Supplementary file 1 [file DataSheet3.ZIP › Raw data-2/ELISA of IL-10/IL-10-Sham,Model,SYDP,TLM.xlsx]

## Sheet: Sheet1
Sham	Model	STDP	TLM
44.289	35.5879	67.6648	43.9695
20.3783	9.89111	60.9298	25.7888
11.7964	8.93874	104.375	53.5631
51.0031	17.1982	84.7005	116.993
31.8422	20.6964	28.6553	25.7888
30.8859	12.4316	104.375	78.5871
