# Supplementary material for: Shexiang Tongxin Dropping Pills Promote Macrophage Polarization-Induced Angiogenesis Against Coronary Microvascular Dysfunction via PI3K/Akt/mTORC1 Pathway
Source: Front Pharmacol. 2022 Mar 23;13:840521. doi: 10.3389/fphar.2022.840521 (PMC8984141; doi:10.3389/fphar.2022.840521)
Supplement: Supplementary file 1 [file DataSheet3.ZIP › Raw data-2/OMAG/Vessel Area Density-Sham,Model,STDP,TLM.xlsx]

## Sheet: Sheet1
Vessel Area Density
Sham	Model	STDP	TLM
0.360941	0.222658	0.320852	0.310538
0.363629	0.169192	0.352412	0.398142
0.420743	0.205336	0.332764	0.30018
