# Supplementary material for: Shexiang Tongxin Dropping Pills Promote Macrophage Polarization-Induced Angiogenesis Against Coronary Microvascular Dysfunction via PI3K/Akt/mTORC1 Pathway
Source: Front Pharmacol. 2022 Mar 23;13:840521. doi: 10.3389/fphar.2022.840521 (PMC8984141; doi:10.3389/fphar.2022.840521)
Supplement: Supplementary file 1 [file DataSheet3.ZIP › Raw data-2/OMAG/Vessel Complexity Index-Sham,Model,STDP,TLM.xlsx]

## Sheet: Sheet1
Vessel Complexity Index
Sham	Model	STDP	TLM
608.261	333.396	558.295	690.625
724.665	299.125	612.79	573.627
669.645	410.981	430.065	573.627
