# Supplementary material for: Shexiang Tongxin Dropping Pills Promote Macrophage Polarization-Induced Angiogenesis Against Coronary Microvascular Dysfunction via PI3K/Akt/mTORC1 Pathway
Source: Front Pharmacol. 2022 Mar 23;13:840521. doi: 10.3389/fphar.2022.840521 (PMC8984141; doi:10.3389/fphar.2022.840521)
Supplement: Supplementary file 1 [file DataSheet3.ZIP › Raw data-2/OMAG/Vessel Diameter Index-Sham,Model,STDP,TLM.xlsx]

## Sheet: Sheet1
Vessel Diameter Index
Sham	Model	STDP	TLM
2.68858	2.29353	2.64577	2.60085
3.50544	2.425	2.74702	2.57293
3.12837	2.31875	3.05338	2.6998
