# Supplementary material for: Shexiang Tongxin Dropping Pills Promote Macrophage Polarization-Induced Angiogenesis Against Coronary Microvascular Dysfunction via PI3K/Akt/mTORC1 Pathway
Source: Front Pharmacol. 2022 Mar 23;13:840521. doi: 10.3389/fphar.2022.840521 (PMC8984141; doi:10.3389/fphar.2022.840521)
Supplement: Supplementary file 1 [file DataSheet3.ZIP › Raw data-2/OMAG/Vessel Perimeter Index-Sham,Model,STDP,TLM.xlsx]

## Sheet: Sheet1
Vessel Perimeter Index
Sham	Model	STDP	TLM
0.17436	0.116089	0.16506	0.184597
0.191021	0.0837144	0.140773	0.154415
0.138756	0.1081	0.160024	0.154415
