# Supplementary material for: Shexiang Tongxin Dropping Pills Promote Macrophage Polarization-Induced Angiogenesis Against Coronary Microvascular Dysfunction via PI3K/Akt/mTORC1 Pathway
Source: Front Pharmacol. 2022 Mar 23;13:840521. doi: 10.3389/fphar.2022.840521 (PMC8984141; doi:10.3389/fphar.2022.840521)
Supplement: Supplementary file 1 [file DataSheet3.ZIP › Raw data-2/OMAG/Vessel Skeleton Density-Sham,Model,STDP,TLM.xlsx]

## Sheet: Sheet1
Vessel Skeleton Density
Sham	Model	STDP	TLM
0.134249	0.097081	0.129015	0.153082
0.150426	0.0627114	0.135197	0.111186
0.104794	0.0793177	0.121136	0.111186
