# Supplementary material for: Shexiang Tongxin Dropping Pills Promote Macrophage Polarization-Induced Angiogenesis Against Coronary Microvascular Dysfunction via PI3K/Akt/mTORC1 Pathway
Source: Front Pharmacol. 2022 Mar 23;13:840521. doi: 10.3389/fphar.2022.840521 (PMC8984141; doi:10.3389/fphar.2022.840521)
Supplement: Supplementary file 1 [file DataSheet3.ZIP › Raw data-2/Western Blot/in vivo/Arg-1-Sham,Model,STDP,TLM.xlsx]

## Sheet: Sheet1
Sham	Model	STDP	TLM
2.0541	1.27961	4.49403	2.19322
2.16115	1.27961	4.74542	3.44632
3.96643	1.84782	3.90174	2.118
1.78144	1.84782	3.15734	2.53169
3.81768	1.96825	3.19882	2.64877
1.89299	1.26029	3.82093	2.31568
