# Supplementary material for: Shexiang Tongxin Dropping Pills Promote Macrophage Polarization-Induced Angiogenesis Against Coronary Microvascular Dysfunction via PI3K/Akt/mTORC1 Pathway
Source: Front Pharmacol. 2022 Mar 23;13:840521. doi: 10.3389/fphar.2022.840521 (PMC8984141; doi:10.3389/fphar.2022.840521)
Supplement: Supplementary file 1 [file DataSheet3.ZIP › Raw data-2/Western Blot/in vivo/CD206-Sham,Model,STDP,TLM.xlsx]

## Sheet: Sheet1
Sham	Model	STDP	TLM
1.60226	1.17737	1.51883	1.38285
1.98517	1.30082	1.41439	0.597427
2.29495	1.06911	1.15067	0.878952
1.85204	1.04788	1.62397	0.80656
1.60544	1.4249	2.09358	1.12794
1.57113	1.32117	2.32937	0.837688
