# Supplementary material for: Shexiang Tongxin Dropping Pills Promote Macrophage Polarization-Induced Angiogenesis Against Coronary Microvascular Dysfunction via PI3K/Akt/mTORC1 Pathway
Source: Front Pharmacol. 2022 Mar 23;13:840521. doi: 10.3389/fphar.2022.840521 (PMC8984141; doi:10.3389/fphar.2022.840521)
Supplement: Supplementary file 1 [file DataSheet3.ZIP › Raw data-2/Western Blot/in vivo/p-PI3K-Sham,Model,STDP,TLM.xlsx]

## Sheet: Sheet1
Sham	Model	STDP	TLM
1.43886	1.11968	2.05449	1.74411
1.68958	1.2223	1.68015	1.97884
1.27742	1.16145	1.88121	1.45146
1.27453	1.01244	1.75775	1.73564
