# Supplementary material for: Shexiang Tongxin Dropping Pills Promote Macrophage Polarization-Induced Angiogenesis Against Coronary Microvascular Dysfunction via PI3K/Akt/mTORC1 Pathway
Source: Front Pharmacol. 2022 Mar 23;13:840521. doi: 10.3389/fphar.2022.840521 (PMC8984141; doi:10.3389/fphar.2022.840521)
Supplement: Supplementary file 1 [file DataSheet3.ZIP › Raw data-2/Western Blot/in vivo/VEGF-A-Sham,Model,STDP,TLM.xlsx]

## Sheet: Sheet1
Sham	Model	STDP	TLM
1.31234	1.02364	1.21972	0.95838
1.34075	1.15813	1.31019	0.968628
1.23129	1.0955	1.2027	0.830869
1.37287	1.11352	1.44971	0.828
1.34421	0.755954	1.32448	1.16
1.40036	0.843662	1.47619	1.24885
