# Supplementary material for: Shexiang Tongxin Dropping Pills Promote Macrophage Polarization-Induced Angiogenesis Against Coronary Microvascular Dysfunction via PI3K/Akt/mTORC1 Pathway
Source: Front Pharmacol. 2022 Mar 23;13:840521. doi: 10.3389/fphar.2022.840521 (PMC8984141; doi:10.3389/fphar.2022.840521)
Supplement: Supplementary file 3 [file DataSheet4.ZIP]

Archive with 77 entries (55 files):
- Raw data-3/
- Raw data-3/Analysis of Nitrogen Monoxide (NO) Production/
- Raw data-3/Analysis of Nitrogen Monoxide (NO) Production/Analysis of Nitrogen Monoxide.xlsx
- Raw data-3/Analysis of Nitrogen Monoxide (NO) Production/BMDM-The concentrations of STDP.xlsx
- Raw data-3/CCK8-BMDM/
- Raw data-3/CCK8-BMDM/BMSM-Safe concentration of STDP.xlsx
- Raw data-3/ELISA of VEGF-A/
- Raw data-3/ELISA of VEGF-A/VEGFA-Control,Model,STDP,LY29,LY29+STDP.xlsx
- Raw data-3/Flow Cytometry Analysis/
- Raw data-3/Flow Cytometry Analysis/Control,Model,STDP,LY29,LY29+STDP.xlsx
- Raw data-3/Flow Cytometry Analysis/Control.fcs
- Raw data-3/Flow Cytometry Analysis/LY29+STDP.fcs
- Raw data-3/Flow Cytometry Analysis/LY29.fcs
- Raw data-3/Flow Cytometry Analysis/Model.fcs
- Raw data-3/Flow Cytometry Analysis/STDP.fcs
- Raw data-3/Immunofluorescence (IF) Analysis/
- Raw data-3/Immunofluorescence (IF) Analysis/in vitro/
- Raw data-3/Immunofluorescence (IF) Analysis/in vitro/Control/
- Raw data-3/Immunofluorescence (IF) Analysis/in vitro/Control/Control-CD206.tif
- Raw data-3/Immunofluorescence (IF) Analysis/in vitro/Control/Control-DAPI.tif
- Raw data-3/Immunofluorescence (IF) Analysis/in vitro/Control/Control-Merge.tif
- Raw data-3/Immunofluorescence (IF) Analysis/in vitro/LY29/
- Raw data-3/Immunofluorescence (IF) Analysis/in vitro/LY29+STDP/
- Raw data-3/Immunofluorescence (IF) Analysis/in vitro/LY29+STDP/LY29+STDP-CD206.tif
- Raw data-3/Immunofluorescence (IF) Analysis/in vitro/LY29+STDP/LY29+STDP-DAPI.tif
- Raw data-3/Immunofluorescence (IF) Analysis/in vitro/LY29+STDP/LY29+STDP-Merge.tif
- Raw data-3/Immunofluorescence (IF) Analysis/in vitro/LY29/LY29-CD206.tif
- Raw data-3/Immunofluorescence (IF) Analysis/in vitro/LY29/LY29-DAPI.tif
- Raw data-3/Immunofluorescence (IF) Analysis/in vitro/LY29/LY29-Merge.tif
- Raw data-3/Immunofluorescence (IF) Analysis/in vitro/Model/
- Raw data-3/Immunofluorescence (IF) Analysis/in vitro/Model/Model-CD206.tif
- Raw data-3/Immunofluorescence (IF) Analysis/in vitro/Model/Model-DAPI.tif
- Raw data-3/Immunofluorescence (IF) Analysis/in vitro/Model/Model-Merge.tif
- Raw data-3/Immunofluorescence (IF) Analysis/in vitro/STDP/
- Raw data-3/Immunofluorescence (IF) Analysis/in vitro/STDP/STDP-CD206.tif
- Raw data-3/Immunofluorescence (IF) Analysis/in vitro/STDP/STDP-DAPI.tif
- Raw data-3/Immunofluorescence (IF) Analysis/in vitro/STDP/STDP-Merge.tif
- Raw data-3/Western Blot/
- Raw data-3/Western Blot/in vitro/
- Raw data-3/Western Blot/in vitro/Akt/
- Raw data-3/Western Blot/in vitro/Akt/Akt(1).tif
- Raw data-3/Western Blot/in vitro/Akt/Akt(2).tif
- Raw data-3/Western Blot/in vitro/Akt/Akt(3).tif
- Raw data-3/Western Blot/in vitro/Arg-1/
- Raw data-3/Western Blot/in vitro/Arg-1-Control,Model,STDP,LY29,LY29+STDP.xlsx
- Raw data-3/Western Blot/in vitro/Arg-1/Arg-1(1).tif
- Raw data-3/Western Blot/in vitro/Arg-1/Arg-1(2).tif
- Raw data-3/Western Blot/in vitro/Arg-1/Arg-1(3).tif
- Raw data-3/Western Blot/in vitro/GAPDH/
- Raw data-3/Western Blot/in vitro/GAPDH/GAPDH(1).tif
- Raw data-3/Western Blot/in vitro/GAPDH/GAPDH(2).tif
- Raw data-3/Western Blot/in vitro/GAPDH/GAPDH(3).tif
- Raw data-3/Western Blot/in vitro/GAPDH/GAPDH(4).tif
- Raw data-3/Western Blot/in vitro/mTORC1/
- Raw data-3/Western Blot/in vitro/mTORC1-Control,Model,STDP,LY29,LY29+STDP.xlsx
- Raw data-3/Western Blot/in vitro/mTORC1/mTORC1(1).tif
- Raw data-3/Western Blot/in vitro/mTORC1/mTORC1(2).tif
- Raw data-3/Western Blot/in vitro/mTORC1/mTORC1(3).tif
- Raw data-3/Western Blot/in vitro/p-Akt/
- Raw data-3/Western Blot/in vitro/p-Akt-Control,Model,STDP,LY29,LY29+STDP.xlsx
- Raw data-3/Western Blot/in vitro/p-Akt/p-Akt(1).tif
- Raw data-3/Western Blot/in vitro/p-Akt/p-Akt(2).tif
- Raw data-3/Western Blot/in vitro/p-Akt/p-Akt(3).tif
- Raw data-3/Western Blot/in vitro/P-PI3K/
- Raw data-3/Western Blot/in vitro/p-PI3K-Control,Model,STDP,LY29,LY29+STDP.xlsx
- Raw data-3/Western Blot/in vitro/P-PI3K/P-PI3K(1).tif
- Raw data-3/Western Blot/in vitro/P-PI3K/P-PI3K(2).tif
- Raw data-3/Western Blot/in vitro/P-PI3K/P-PI3K(3).tif
- Raw data-3/Western Blot/in vitro/PI3K/
- Raw data-3/Western Blot/in vitro/PI3K/PI3K(1).tif
- Raw data-3/Western Blot/in vitro/PI3K/PI3K(2).tif
- Raw data-3/Western Blot/in vitro/PI3K/PI3K(3).tif
- Raw data-3/Western Blot/in vitro/VEGF-A/
- Raw data-3/Western Blot/in vitro/VEGF-A/VEGF-A(1).tif
- Raw data-3/Western Blot/in vitro/VEGF-A/VEGF-A(2).tif
- Raw data-3/Western Blot/in vitro/VEGF-A/VEGF-A(3).tif
- Raw data-3/Western Blot/in vitro/VEGFA-Control,Model,STDP,LY29,LY29+STDP.xlsx
