# Supplementary material for: Shexiang Tongxin Dropping Pills Promote Macrophage Polarization-Induced Angiogenesis Against Coronary Microvascular Dysfunction via PI3K/Akt/mTORC1 Pathway
Source: Front Pharmacol. 2022 Mar 23;13:840521. doi: 10.3389/fphar.2022.840521 (PMC8984141; doi:10.3389/fphar.2022.840521)
Supplement: Supplementary file 3 [file DataSheet4.ZIP › Raw data-3/Analysis of Nitrogen Monoxide (NO) Production/Analysis of Nitrogen Monoxide.xlsx]

## Sheet: Sheet1
Control	Model	STDP	LY29	LY29+STDP
-0.931818	74.2045	60.1818	59.6591	42.4091
-0.727273	80.7727	54.2727	57.1818	42.7955
-0.613636	70.3409	43.3636	59.25	41.5455
-0.431818	67.75	60.6364	60.3409	38.1591
-0.636364	63.4318	43.5909	61.6818	42.1364
-0.0909091	73.4318	41.0909	60.0909	49.5
