# Supplementary material for: Shexiang Tongxin Dropping Pills Promote Macrophage Polarization-Induced Angiogenesis Against Coronary Microvascular Dysfunction via PI3K/Akt/mTORC1 Pathway
Source: Front Pharmacol. 2022 Mar 23;13:840521. doi: 10.3389/fphar.2022.840521 (PMC8984141; doi:10.3389/fphar.2022.840521)
Supplement: Supplementary file 3 [file DataSheet4.ZIP › Raw data-3/Analysis of Nitrogen Monoxide (NO) Production/BMDM-The concentrations of STDP.xlsx]

## Sheet: Sheet1
Control	Model	100μg/ml	200μg/ml	400μg/ml	600μg/ml	800μg/ml
-1.83636	68.6909	31.7273	35.3273	48.4182	59.4545	69.9091
-1.43636	64.8364	32.2	34.8182	40.6364	58.5455	70.4909
-1.98182	69.4727	32.5273	35.4364	46.7818	61.9636	66.1273
-2.87636	69.9091	65.0909	55.3273	32.2364	56.8546	64.7273
-2.81818	70.4909	72.8182	59.9818	35.9091	54.3455	73.9273
-3.25454	66.1273	72.7091	63.9091	28.1636	58.6	62.3455
