# Supplementary material for: Shexiang Tongxin Dropping Pills Promote Macrophage Polarization-Induced Angiogenesis Against Coronary Microvascular Dysfunction via PI3K/Akt/mTORC1 Pathway
Source: Front Pharmacol. 2022 Mar 23;13:840521. doi: 10.3389/fphar.2022.840521 (PMC8984141; doi:10.3389/fphar.2022.840521)
Supplement: Supplementary file 3 [file DataSheet4.ZIP › Raw data-3/CCK8-BMDM/BMSM-Safe concentration of STDP.xlsx]

## Sheet: Sheet1
Control	10μg/ml	100μg/ml	1000μg/ml	5000μg/ml
0.932647	0.943263	0.962265	0.944023	0.650065
1.01347	1.01347	1.01347	1.01347	0.72752
1.01347	1.01347	1.01347	1.01347	0.59772
1.01347	0.961809	1.01347	1.01347	0.631164
1.01347	1.01347	1.01347	1.01347	0.637194
1.01347	1.01347	1.01347	1.01347	0.57332
