# Supplementary material for: Shexiang Tongxin Dropping Pills Promote Macrophage Polarization-Induced Angiogenesis Against Coronary Microvascular Dysfunction via PI3K/Akt/mTORC1 Pathway
Source: Front Pharmacol. 2022 Mar 23;13:840521. doi: 10.3389/fphar.2022.840521 (PMC8984141; doi:10.3389/fphar.2022.840521)
Supplement: Supplementary file 3 [file DataSheet4.ZIP › Raw data-3/ELISA of VEGF-A/VEGFA-Control,Model,STDP,LY29,LY29+STDP.xlsx]

## Sheet: Sheet1
Control	Model	STDP	LY29	LY29+STDP
32.4648	27.8398	49.9453	13.3281	41.8984
31.0312	27.25	49.3281	13.625	42.0469
29.9102	28.1875	51.6289	17.2344	42.9922
