# Supplementary material for: Shexiang Tongxin Dropping Pills Promote Macrophage Polarization-Induced Angiogenesis Against Coronary Microvascular Dysfunction via PI3K/Akt/mTORC1 Pathway
Source: Front Pharmacol. 2022 Mar 23;13:840521. doi: 10.3389/fphar.2022.840521 (PMC8984141; doi:10.3389/fphar.2022.840521)
Supplement: Supplementary file 3 [file DataSheet4.ZIP › Raw data-3/Western Blot/in vitro/Arg-1-Control,Model,STDP,LY29,LY29+STDP.xlsx]

## Sheet: Sheet1
Control	Model	STDP	LY29	LY29+STDP
0.897444	0.987359	2.93038	1.14227	1.83521
1.07424	1.22582	3.4632	0.718069	1.08774
1.91764	1.31581	2.851	1.93435	2.54419
