# Supplementary material for: Shexiang Tongxin Dropping Pills Promote Macrophage Polarization-Induced Angiogenesis Against Coronary Microvascular Dysfunction via PI3K/Akt/mTORC1 Pathway
Source: Front Pharmacol. 2022 Mar 23;13:840521. doi: 10.3389/fphar.2022.840521 (PMC8984141; doi:10.3389/fphar.2022.840521)
Supplement: Supplementary file 3 [file DataSheet4.ZIP › Raw data-3/Western Blot/in vitro/mTORC1-Control,Model,STDP,LY29,LY29+STDP.xlsx]

## Sheet: Sheet1
Control	Model	STDP	LY29	LY29+STDP
0.655305	1.51605	0.923702	1.48449	1.04526
0.730528	1.37066	0.700197	1.36882	1.06566
0.768791	0.92409	0.725524	1.0925	0.677182
