# Supplementary material for: Shexiang Tongxin Dropping Pills Promote Macrophage Polarization-Induced Angiogenesis Against Coronary Microvascular Dysfunction via PI3K/Akt/mTORC1 Pathway
Source: Front Pharmacol. 2022 Mar 23;13:840521. doi: 10.3389/fphar.2022.840521 (PMC8984141; doi:10.3389/fphar.2022.840521)
Supplement: Supplementary file 3 [file DataSheet4.ZIP › Raw data-3/Western Blot/in vitro/p-Akt-Control,Model,STDP,LY29,LY29+STDP.xlsx]

## Sheet: Sheet1
Control	Model	STDP	LY29	LY29+STDP
1.11872	0.61007	1.57069	0.664163	0.984854
0.891105	0.600811	1.61743	0.873393	1.11822
0.994129	0.499593	1.09328	0.563914	0.739062
