# Supplementary material for: Shexiang Tongxin Dropping Pills Promote Macrophage Polarization-Induced Angiogenesis Against Coronary Microvascular Dysfunction via PI3K/Akt/mTORC1 Pathway
Source: Front Pharmacol. 2022 Mar 23;13:840521. doi: 10.3389/fphar.2022.840521 (PMC8984141; doi:10.3389/fphar.2022.840521)
Supplement: Supplementary file 3 [file DataSheet4.ZIP › Raw data-3/Western Blot/in vitro/VEGFA-Control,Model,STDP,LY29,LY29+STDP.xlsx]

## Sheet: Sheet1
Control	Model	STDP	LY29	LY29+STDP
1.15699	1.23181	2.26272	1.04041	1.16232
1.31742	1.13508	1.82812	1.40318	1.70271
1.02545	1.0549	1.69293	1.11883	0.9528
