# Supplementary material for: Shexiang Tongxin Dropping Pills Promote Macrophage Polarization-Induced Angiogenesis Against Coronary Microvascular Dysfunction via PI3K/Akt/mTORC1 Pathway
Source: Front Pharmacol. 2022 Mar 23;13:840521. doi: 10.3389/fphar.2022.840521 (PMC8984141; doi:10.3389/fphar.2022.840521)
Supplement: Supplementary file 4 [file DataSheet1.ZIP]

Archive with 18 entries (12 files):
- Raw data-1-1/
- Raw data-1-1/CCK8-HUVEC/
- Raw data-1-1/CCK8-HUVEC/Cell relative viability of HUVEC/
- Raw data-1-1/CCK8-HUVEC/Cell relative viability of HUVEC/HUVEC-Safe concentration of STDP.xlsx
- Raw data-1-1/CCK8-HUVEC/Cell relative viability of HUVEC/HUVEC-The concentrations of STDP.xlsx
- Raw data-1-1/CCK8-HUVEC/Cell relative viability of HUVEC/The proliferation of HUVECs.xlsx
- Raw data-1-1/Wound Healing Assay/
- Raw data-1-1/Wound Healing Assay/0h/
- Raw data-1-1/Wound Healing Assay/0h/HUVEC-Control.tif
- Raw data-1-1/Wound Healing Assay/0h/HUVEC-Model.tif
- Raw data-1-1/Wound Healing Assay/0h/HUVEC-STDP.tif
- Raw data-1-1/Wound Healing Assay/0h/HUVEC-VEGF-A.tif
- Raw data-1-1/Wound Healing Assay/12h/
- Raw data-1-1/Wound Healing Assay/12h/Control-12h.tif
- Raw data-1-1/Wound Healing Assay/12h/Model-12h.tif
- Raw data-1-1/Wound Healing Assay/12h/STDP-12h.tif
- Raw data-1-1/Wound Healing Assay/12h/VEGFA-12h.tif
- Raw data-1-1/Wound Healing Assay/HUVEC-the Area of migration (¦Ìm2)-Control,Model,STDP,VEGF-A.xlsx
