# Supplementary material for: Shexiang Tongxin Dropping Pills Promote Macrophage Polarization-Induced Angiogenesis Against Coronary Microvascular Dysfunction via PI3K/Akt/mTORC1 Pathway
Source: Front Pharmacol. 2022 Mar 23;13:840521. doi: 10.3389/fphar.2022.840521 (PMC8984141; doi:10.3389/fphar.2022.840521)
Supplement: Supplementary file 4 [file DataSheet1.ZIP › Raw data-1-1/CCK8-HUVEC/Cell relative viability of HUVEC/HUVEC-Safe concentration of STDP.xlsx]

## Sheet: Sheet1
Control	800ng/ml	1μg/ml	10μg/ml	100μg/ml	1000μg/ml
0.983756	0.911897	0.668095	0.562495	0.350644	0.239837
1.00995	0.957647	0.670536	0.613424	0.390183	0.260664
1.04087	1.03975	0.660936	0.600407	0.398644	0.253831
0.970251	1.15136	0.703892	0.639783	0.353573	0.26099
1.04054	1.0004	0.68762	0.629858	0.35162	0.25318
0.954631	0.9188	0.626929	0.514658	0.334861	0.268312
