# Supplementary material for: Shexiang Tongxin Dropping Pills Promote Macrophage Polarization-Induced Angiogenesis Against Coronary Microvascular Dysfunction via PI3K/Akt/mTORC1 Pathway
Source: Front Pharmacol. 2022 Mar 23;13:840521. doi: 10.3389/fphar.2022.840521 (PMC8984141; doi:10.3389/fphar.2022.840521)
Supplement: Supplementary file 4 [file DataSheet1.ZIP › Raw data-1-1/CCK8-HUVEC/Cell relative viability of HUVEC/The proliferation of HUVECs.xlsx]

## Sheet: Sheet1
Control	Model	STDP	VEGF-A
0.926091	0.487328	0.742436	0.82416
1.1074	0.510662	0.787764	1.13442
0.965614	0.523166	0.811879	0.930445
0.946969	0.589371	0.805292	1.22307
1.03059	0.600313	0.935023	1.06777
1.02333	0.526739	0.846712	1.0153
