# Supplementary material for: Shexiang Tongxin Dropping Pills Promote Macrophage Polarization-Induced Angiogenesis Against Coronary Microvascular Dysfunction via PI3K/Akt/mTORC1 Pathway
Source: Front Pharmacol. 2022 Mar 23;13:840521. doi: 10.3389/fphar.2022.840521 (PMC8984141; doi:10.3389/fphar.2022.840521)
Supplement: Supplementary file 4 [file DataSheet1.ZIP › Raw data-1-1/Wound Healing Assay/HUVEC-the Area of migration (¦Ìm2)-Control,Model,STDP,VEGF-A.xlsx]

## Sheet: Sheet1
Control	Model	STDP	VEGF-A
1	0.257525	0.41493	0.429738
1.1	0.222354	0.453752	0.497421
1	0.240419	0.408311	0.449214
