# Supplementary material for: Shexiang Tongxin Dropping Pills Promote Macrophage Polarization-Induced Angiogenesis Against Coronary Microvascular Dysfunction via PI3K/Akt/mTORC1 Pathway
Source: Front Pharmacol. 2022 Mar 23;13:840521. doi: 10.3389/fphar.2022.840521 (PMC8984141; doi:10.3389/fphar.2022.840521)
Supplement: Supplementary file 5 [file DataSheet2.ZIP]

Archive with 8 entries (6 files):
- Raw data-1-2/
- Raw data-1-2/Matrigel Tube Formation Assay/
- Raw data-1-2/Matrigel Tube Formation Assay/HUVEC-Control.tif
- Raw data-1-2/Matrigel Tube Formation Assay/HUVEC-Model.tif
- Raw data-1-2/Matrigel Tube Formation Assay/HUVEC-STDP.tif
- Raw data-1-2/Matrigel Tube Formation Assay/HUVEC-Total Numbers of Junctions-Control,Model,STDP,VEGFA.xlsx
- Raw data-1-2/Matrigel Tube Formation Assay/HUVEC-Total Vessels Length(μm)-Control,Model,STDP,VEGFA.xlsx
- Raw data-1-2/Matrigel Tube Formation Assay/HUVEC-VEGFA.tif
