# Supplementary material for: Shexiang Tongxin Dropping Pills Promote Macrophage Polarization-Induced Angiogenesis Against Coronary Microvascular Dysfunction via PI3K/Akt/mTORC1 Pathway
Source: Front Pharmacol. 2022 Mar 23;13:840521. doi: 10.3389/fphar.2022.840521 (PMC8984141; doi:10.3389/fphar.2022.840521)
Supplement: Supplementary file 5 [file DataSheet2.ZIP › Raw data-1-2/Matrigel Tube Formation Assay/HUVEC-Total Vessels Length(μm)-Control,Model,STDP,VEGFA.xlsx]

## Sheet: Sheet1
Control	Model	STDP	VEGF-A
25606.5	1379.31	16127.4	15841.3
31290.5	802.351	10358.7	17019.3
28515.2	650.046	9018.64	22812.4
